# Supplementary material for: Anti-Biofilm and Associated Anti-Virulence Activities of Selected Phytochemical Compounds against Klebsiella pneumoniae
Source: Plants (Basel). 2022 May 27;11(11):1429. doi: 10.3390/plants11111429 (PMC9182603; doi:10.3390/plants11111429)
Supplement: Supplementary file 1 [file plants-11-01429-s001.zip]

Archive with 1 entries (1 files):
- plants-1732664-supplementary.pdf
